# Supplementary material for: Alterations in Lipid Metabolism and Hepatopancreatic Lipidomics Induced by Microcystin-LR Exposure in Common Carp (Cyprinus carpio)
Source: Animals (Basel). 2025 Sep 25;15(19):2803. doi: 10.3390/ani15192803 (PMC12523768; doi:10.3390/ani15192803)
Supplement: Supplementary file 1 [file animals-15-02803-s001.zip]

Archive with 1 entries (1 files):
- animals-3883981-supplementary.pdf
